# Supplementary material for: Reference charts for first‐trimester placental three‐dimensional fractional moving blood volume derived using OxNNet
Source: Ultrasound Obstet Gynecol. 2026 Jan 7;67(2):191–200. doi: 10.1002/uog.70161 (PMC12865523; doi:10.1002/uog.70161)
Supplement: Supplementary file 7 — Appendix S3 R script for calculation of individual centiles. [file UOG-67-191-s004.R]

######################################################################
# CALCULATE THE FMBV CORRESPONDING TO A GIVEN CENTILE FOR A GIVEN GA #
######################################################################

# 1. The gamlss package is required
library(gamlss)

# 1. Define the value of GA
GA <- 99 # This can be adjusted to the actual GA (in days, between 79-99)
quantile <- 0.1 # This can be adjusted to the desired centile (must be between 0-1)

# 2. Create a data frame for CRL
new_data <- data.frame(GA = GA)

# 3. Predict the distribution parameters
mu_value_1 <- predict(fmbv1_GA_model, what = "mu", newdata = new_data)
sigma_value_1 <- predict(fmbv1_GA_model, what = "sigma", newdata = new_data)
nu_value_1 <- predict(fmbv1_GA_model, what = "nu", newdata = new_data)
tau_value_1 <- predict(fmbv1_GA_model, what = "tau", newdata = new_data)
mu_value_2 <- predict(fmbv2_GA_model, what = "mu", newdata = new_data)
sigma_value_2 <- predict(fmbv2_GA_model, what = "sigma", newdata = new_data)
nu_value_2 <- predict(fmbv2_GA_model, what = "nu", newdata = new_data)
tau_value_2 <- predict(fmbv2_GA_model, what = "tau", newdata = new_data)
mu_value_3 <- predict(fmbv3_GA_model, what = "mu", newdata = new_data)
sigma_value_3 <- predict(fmbv3_GA_model, what = "sigma", newdata = new_data)
nu_value_3 <- predict(fmbv3_GA_model, what = "nu", newdata = new_data)
tau_value_3 <- predict(fmbv3_GA_model, what = "tau", newdata = new_data)
mu_value_4 <- predict(fmbv4_GA_model, what = "mu", newdata = new_data)
sigma_value_4 <- predict(fmbv4_GA_model, what = "sigma", newdata = new_data)
nu_value_4 <- predict(fmbv4_GA_model, what = "nu", newdata = new_data)
tau_value_4 <- predict(fmbv4_GA_model, what = "tau", newdata = new_data)
mu_value_5 <- predict(fmbv5_GA_model, what = "mu", newdata = new_data)
sigma_value_5 <- predict(fmbv5_GA_model, what = "sigma", newdata = new_data)
nu_value_5 <- predict(fmbv5_GA_model, what = "nu", newdata = new_data)
tau_value_5 <- predict(fmbv5_GA_model, what = "tau", newdata = new_data)

# 4. Calculate the centile for the given volume
fmbv1 <- qBCPEo(quantile, mu = mu_value_1, sigma = sigma_value_1, nu = nu_value_1, tau = tau_value_1)
fmbv2 <- qSEP3(quantile, mu = mu_value_2, sigma = sigma_value_2, nu = nu_value_2, tau = tau_value_2)
fmbv3 <- qBCPEo(quantile, mu = mu_value_3, sigma = sigma_value_3, nu = nu_value_3, tau = tau_value_3)
fmbv4 <- qSEP1(quantile, mu = mu_value_4, sigma = sigma_value_4, nu = nu_value_4, tau = tau_value_4)
fmbv5 <- qBCPEo(quantile, mu = mu_value_5, sigma = sigma_value_5, nu = nu_value_5, tau = tau_value_5)

# 5. Print the result
cat("The expected FMBV at centile", quantile * 100, "when GA =", GA, "(days) is:", fmbv1, "\n",
    "FMBV1 ::", fmbv1, "\n",
    "FMBV2 ::", fmbv2, "\n",
    "FMBV3 ::", fmbv3, "\n",
    "FMBV4 ::", fmbv4, "\n",
    "FMBV5 ::", fmbv5, "\n")


##########################################################
# CALCULATE THE CENTILE FOR A GIVEN FMBV WITH A GIVEN GA #
##########################################################

# The gamlss package is required
library(gamlss)

# 1. Define the values for FMBV and GA
fmbv <- 0.6
GA <- 90

# 2. Create a data frame for GA
new_data <- data.frame(GA = GA)

# 3. Predict the distribution parameters (coerced to numeric)
mu_value_1 <- as.numeric(predict(fmbv1_GA_model, what = "mu", newdata = new_data))
sigma_value_1 <- as.numeric(predict(fmbv1_GA_model, what = "sigma", newdata = new_data))
nu_value_1 <- as.numeric(predict(fmbv1_GA_model, what = "nu", newdata = new_data))
tau_value_1 <- as.numeric(predict(fmbv1_GA_model, what = "tau", newdata = new_data))

mu_value_2 <- as.numeric(predict(fmbv2_GA_model, what = "mu", newdata = new_data))
sigma_value_2 <- as.numeric(predict(fmbv2_GA_model, what = "sigma", newdata = new_data))
nu_value_2 <- as.numeric(predict(fmbv2_GA_model, what = "nu", newdata = new_data))
# No tau for SEP3

mu_value_3 <- as.numeric(predict(fmbv3_GA_model, what = "mu", newdata = new_data))
sigma_value_3 <- as.numeric(predict(fmbv3_GA_model, what = "sigma", newdata = new_data))
nu_value_3 <- as.numeric(predict(fmbv3_GA_model, what = "nu", newdata = new_data))
tau_value_3 <- as.numeric(predict(fmbv3_GA_model, what = "tau", newdata = new_data))

mu_value_4 <- as.numeric(predict(fmbv4_GA_model, what = "mu", newdata = new_data))
sigma_value_4 <- as.numeric(predict(fmbv4_GA_model, what = "sigma", newdata = new_data))
nu_value_4 <- as.numeric(predict(fmbv4_GA_model, what = "nu", newdata = new_data))
# No tau for SEP1

mu_value_5 <- as.numeric(predict(fmbv5_GA_model, what = "mu", newdata = new_data))
sigma_value_5 <- as.numeric(predict(fmbv5_GA_model, what = "sigma", newdata = new_data))
nu_value_5 <- as.numeric(predict(fmbv5_GA_model, what = "nu", newdata = new_data))
tau_value_5 <- as.numeric(predict(fmbv5_GA_model, what = "tau", newdata = new_data))

# 4. Calculate the centiles (corrected)
quantile_1 <- pBCPEo(fmbv, mu = mu_value_1, sigma = sigma_value_1, nu = nu_value_1, tau = tau_value_1)
quantile_2 <- pSEP3(fmbv, mu = mu_value_2, sigma = sigma_value_2, nu = nu_value_2)  # no tau
quantile_3 <- pBCPEo(fmbv, mu = mu_value_3, sigma = sigma_value_3, nu = nu_value_3, tau = tau_value_3)
quantile_4 <- pSEP1(fmbv, mu = mu_value_4, sigma = sigma_value_4, nu = nu_value_4)  # no tau
quantile_5 <- pBCPEo(fmbv, mu = mu_value_5, sigma = sigma_value_5, nu = nu_value_5, tau = tau_value_5)

# 5. Convert to percentage
centile_1 <- quantile_1 * 100
centile_2 <- quantile_2 * 100
centile_3 <- quantile_3 * 100
centile_4 <- quantile_4 * 100
centile_5 <- quantile_5 * 100

# 6. Print the result
cat("The quantile (centile) for FMBV =", fmbv, "and GA =", GA, "is:\n", 
    "FMBV1 ::", centile_1, "%\n",
    "FMBV2 ::", centile_2, "%\n",
    "FMBV3 ::", centile_3, "%\n",
    "FMBV4 ::", centile_4, "%\n",
    "FMBV5 ::", centile_5, "%\n")
